# Supplementary material for: A Variety of Mouse PYHIN Proteins Restrict Murine and Human Retroviruses
Source: Viruses. 2024 Mar 23;16(4):493. doi: 10.3390/v16040493 (PMC11054388; doi:10.3390/v16040493)
Supplement: Supplementary file 1 [file viruses-16-00493-s001.zip]

Archive with 1 entries (1 files):
- viruses-2895539-supplementary.pdf
